# Supplementary material for: Electrochemical Properties of a Rhodium(III) Mono-Terpyridyl Complex and Use as a Catalyst for Light-Driven Hydrogen Evolution in Water
Source: Molecules. 2022 Oct 5;27(19):6614. doi: 10.3390/molecules27196614 (PMC9571878; doi:10.3390/molecules27196614)
Supplement: Supplementary file 1 [file molecules-27-06614-s001.zip]

Archive with 1 entries (1 files):
- molecules-1917342-supplementary.pdf
